# Supplementary material for: Aberrant DNA and RNA Methylation Occur in Spinal Cord and Skeletal Muscle of Human SOD1 Mouse Models of ALS and in Human ALS: Targeting DNA Methylation Is Therapeutic
Source: Cells. 2022 Oct 31;11(21):3448. doi: 10.3390/cells11213448 (PMC9657572; doi:10.3390/cells11213448)
Supplement: Supplementary file 1 [file cells-11-03448-s001.zip]

Archive with 1 entries (1 files):
- cells-1977660-supplementary.pdf
